# Supplementary material for: Fibroblast-enriched endoplasmic reticulum protein TXNDC5 promotes pulmonary fibrosis by augmenting TGFβ signaling through TGFBR1 stabilization
Source: Nat Commun. 2020 Aug 26;11:4254. doi: 10.1038/s41467-020-18047-x (PMC7449970; doi:10.1038/s41467-020-18047-x)
Supplement: Supplementary file 4 — Source Data [file 41467_2020_18047_MOESM4_ESM.xlsx]

## Sheet: Fig. 1
Fig.1a	Lung tissues					Fig. 1b	Lung tissues									Fig. 1c	Lung fibroblasts											Fig. 1d	Lung fibroblasts (GSE40839)
	Relative TXNDC5 mRNA expression																												Gene expression
	Ctrl	IPF																											TXNDC5	COL1A1	ELN	ACTA2
	1.37096	1.40629																											659.43	3600.2	36.11	1825.29
	0.771261	2.00032																											584.42	3487.44	28.65	1528.48
	1.15409	3.00428																											701.95	3884.93	15.77	322.48
	0.943521	2.74881																											659.01	2816.33	31.73	902.64
	0.654353	1.25627																											640.46	2801.6	14.68	640.38
	1.53745	4.06805																											613.96	3153.42	28.79	887.99
	0.817389	2.34822																											1195.11	4528.79	62.38	282.91
	0.750988	1.65594																											727.4	5330.41	65.37	409.57
	1.70241	2.13005																											650.33	3635.32	48.99	461.62
	1.0454	1.41715																											952.03	3524.34	104.13	941.92
	0.563722	3.06563																											1556.35	4906.32	797.14	5358.66
	0.405503	1.66341				Relative TXNDC5 protein expression					Relative aSMA protein expression					Relative TXNDC5 protein expression					Relative aSMA protein expression								1426.53	4851.76	682.22	5474.02
	1.76873	2.71422				Ctrl	IPF				Ctrl	IPF				Ctrl	IPF				Ctrl	IPF							1370.11	5553.53	821.25	5535.44
	1.06787	3.29033				0.686498	1.98445				0.906159	1.90892				1.24101	1.44562				0.976576	1.55818
	1.01967	1.51741				1.01422	1.43832				0.999917	2.89823				0.885633	1.5886				0.829912	1.25682
	1.18291	1.80185				1.29929	1.46885				1.09392	1.09858				0.742868	2.09393				0.793796	1.44805
	0.665418	1.83743					2.46084					1.27816				0.960129	1.8397				1.03611	1.35781
	0.578365	0.779521					2.35757					1.23109				1.17036	1.57191				1.3636	1.47431
		2.81087
		0.64587
		1.26434
		1.55138
		4.72978
		2.0105
		3.62355

## Sheet: Fig. 2
Fig. 2a	Relative mRNA expression									Fig. 2b	Relative Intensity (A.U.)					Fig. 2c	Colocalization (%)
		Sham			BLM						aSMA		TXNDC5				GFP+ TXNDC5+ / GFP+	GFP+ TXNDC5+ / TXNDC5+
	Txndc5	1.29537	0.640244	1.06439	1.9725	1.86179	1.47089	1.57647			Sham	BLM	Sham	BLM			57.84	83.76
	Col1a1	1.13641	0.697928	1.16566	13.3721	16.4249	14.3318	15.9022			1.34682	9.78291	1.90804	3.11869			46.73	35.27
	Col3a1	1.16067	0.815989	1.02334	2.70686	3.21159	2.72569	2.48507			0.750149	14.5363	1.49996	4.11237			50.13	52.75
	Eln	1.27018	0.569081	1.16074	15.2602	14.9462	9.95236	9.59116			0.735619	7.89652	1.85733	3.60814
	Fn	1.14704	0.869292	0.98367	24.6397	24.413	19.0218	27.6252			1.37614	12.4973	0.489038	1.34121
	Ctgf	0.942985	0.956148	1.10087	6.65132	2.803	3.55613	5.01172			1.15608	13.8378	0.551215	2.66837
											2.35431	8.9092	0.678544	2.85859
											0.472665	9.80279	0.689445	3.754
											0.347644	11.1552	0.74754	2.92382
											0.460574	11.4633	0.578882	3.87461

## Sheet: Fig. 3
Fig. 3c	Volume 3D (mm3)				Fig. 3d	Picrosirius red				Collagen-GFP				Fig. 3e	Hydroxyproline				Fig. 3f	Pressure-Volume Loop
	WT		Txndc5-/-			WT		Txndc5-/-		Txndc5+/+		Txndc5-/-			WT		Txndc5-/-			Pressure (cmH2O)	WT_Sham				WT_BLM							Txndc5 KO_Sham							Txndc5 KO_BLM
	Sham	BLM	BLM			Sham	BLM	BLM		Sham	BLM	BLM			Sham	BLM	BLM			5	0.095927	0.079885	0.069451	0.078324	0.068449	0.077133	0.04016	0.010245	0.033958	0.048516	0.033446	0.067159	0.055179	0.098082	0.10382	0.050511	0.071494	0.068602	0.033618	0.042095	0.066998	0.062516	0.070031	0.040067	0.069266	0.072013	0.049428	0.033173	0.051946
	498.36	346.21	407.77			0.39	38.36	1.54		112.364	150.601	153.363			14.311	34.913	21.388			10	0.31577	0.26742	0.25989	0.25661	0.16457	0.1748	0.19651	0.082506	0.13766	0.1374	0.17794	0.28583	0.28086	0.33297	0.3431	0.24812	0.23022	0.22873	0.19337	0.18229	0.26576	0.22989	0.27978	0.1962	0.19595	0.25336	0.18353	0.1397	0.21158
	398.65	364.99	423.99			0.32	23.47	18.73		47.9974	191.529	87.8101			16.786	35.147	27.715			15	0.56387	0.46961	0.47935	0.46146	0.28197	0.28808	0.36259	0.15728	0.23858	0.23002	0.32028	0.5442	0.54114	0.54606	0.55291	0.45688	0.40696	0.40736	0.381	0.32189	0.4567	0.40511	0.50136	0.37966	0.3553	0.475	0.33422	0.26461	0.40052
	448.69	366.58	473.61			0.46	67.8	1		83.6635	188.78	101.59			19.048	43.58	29.561			20	0.69274	0.57194	0.59238	0.59173	0.36679	0.36265	0.45609	0.22835	0.32931	0.32308	0.42836	0.68545	0.67647	0.65139	0.65618	0.57888	0.53741	0.51751	0.48943	0.42304	0.55297	0.50663	0.62674	0.49921	0.46695	0.63043	0.44147	0.3626	0.51277
	391.13		472.68			0.39	33.98	3.13		19.0844	241.861	60.9867			15.522	46.569	16.819			25	0.76017	0.64069	0.6604	0.6612	0.42587	0.41959	0.51391	0.34362	0.48352	0.48147	0.50858	0.76631	0.75599	0.72321	0.7262	0.64475	0.60506	0.57899	0.5707	0.49756	0.63087	0.5799	0.71169	0.56767	0.57063	0.72867	0.5131	0.43497	0.58355
	390.08		310.56				57.07	1.56		11.6275	475.38	67.6435			14.146	52.457	23.748			30	0.81979	0.7021	0.72018	0.71975	0.50294	0.50884	0.57658	0.48106	0.60936	0.64006	0.59917	0.83916	0.82767	0.79134	0.79178	0.70572	0.6623	0.63494	0.69766	0.60455	0.7326	0.67191	0.81753	0.63842	0.70431	0.84475	0.60897	0.54318	0.65706
							59.59	20.36		5.94715	321.738	72.725								25	0.80167	0.68869	0.70151	0.70029	0.51414	0.5254	0.56913	0.48375	0.60612	0.64372	0.58917	0.82321	0.80937	0.77605	0.77597	0.69041	0.64113	0.61599	0.70951	0.60226	0.73701	0.66866	0.81688	0.62832	0.70366	0.84893	0.61095	0.54637	0.6487
								19.98		18.4856	256.062	75.1065								20	0.76462	0.65445	0.66387	0.6607	0.48041	0.49478	0.5365	0.44549	0.56868	0.59946	0.54716	0.78274	0.76768	0.74059	0.73893	0.65627	0.5991	0.58101	0.66882	0.56364	0.69859	0.62762	0.7697	0.59036	0.66029	0.79814	0.57054	0.50802	0.6099
								62.06		14.9168	220.306	84.661								15	0.70191	0.5956	0.60133	0.59345	0.42727	0.44425	0.48066	0.38208	0.5106	0.52912	0.47406	0.71217	0.69575	0.68157	0.67732	0.59306	0.53003	0.52095	0.60312	0.50039	0.64075	0.55989	0.69088	0.51943	0.58743	0.71368	0.50295	0.44312	0.54741
										4.81101	235.391	78.9576								10	0.52319	0.44965	0.43135	0.41795	0.32068	0.34686	0.34671	0.27476	0.39822	0.4047	0.34487	0.5083	0.49315	0.53946	0.53576	0.41763	0.35877	0.36105	0.45449	0.37172	0.50332	0.41836	0.4986	0.35502	0.43694	0.51395	0.35841	0.33336	0.40214
																				5	0.22947	0.25044	0.24249	0.19226	0.16846	0.19232	0.14475	0.13357	0.21712	0.2258	0.16906	0.21941	0.20432	0.27161	0.26685	0.17844	0.16401	0.15473	0.25033	0.18222	0.23375	0.19428	0.21183	0.14949	0.20217	0.22651	0.16393	0.15153	0.18751

## Sheet: Fig. 4
Fig. 4a	Day 14																												Fig. 4b
	BALF total protein concentration (mg/ml)					BALF total cell counts (per field)
	WT_Sham	WT_BLM	Txndc5 KO_Sham	Txndc5 KO_BLM		WT_Sham	WT_BLM	Txndc5 KO_Sham	Txndc5 KO_BLM			WT_Sham			WT_BLM					Txndc5 KO_Sham			Txndc5 KO_BLM							Il6	Sham					BLM D7					BLM D14
	0.037	1.824	0.02	2.523		17	136	23	153		Macrophages	17	18	16	66	64	66	60	96	23	19	19	85	60	37	89	86			WT	0.788459	1.40163	0.766898	1.24152	0.647121	1.29799	1.9538	0.758532	0.812975	1.56061	1.78544	1.9403	1.86773	2.13063	2.03793
	0.07	1.125	0.012	1.663		18	114	19	127		Neutrophils	0	0	0	10	14	13	28	21	0	0	0	17	5	8	23	6			Txndc5-/-	0.519891	0.244225	1.03619	0.740352	1.8938	1.59802	1.37279	1.22443	1.24152	1.32144	2.39709	1.77927	1.19026	1.78028	1.76799
	0.176	2.165	0.037	1.806		16	142	19	69		Lymphocytes	0	0	0	30	36	63	71	30	0	0	0	51	61	31	60	13
		2.075		0.946			159		172																					Il1-b	Sham					BLM D7					BLM D14
		2.254		0.301			138		106																					WT	1.24649	0.431631	1.22933	1.42689	0.665666	1.40237	2.23128	0.896807	1.11951	2.01792	1.50824	1.95595	1.6735	2.45955	1.21285
																														Txndc5-/-	0.746322	1.19158	1.11951	0.875313	1.49264	0.872284	2.13298	1.48233	1.16344	1.2003	2.78537	1.19986	1.62211	1.21706	2.76714

## Sheet: Fig. 5
Fig. 5a	Relative Protein Expression						Relative Protein Expression																										Fig. 5c	Fibroblast Proliferation Activity (BrdU)					Fig. 5d							Relative Protein Expression
								Scr ctrl						Scr + TGFb1						TXNDC5 KD ctrl						TXNDC5 KD + TGFb1								Scr ctrl	Scr + TGFb1	TXNDC5 KD ctrl	TXNDC5 KD + TGFb1										Empty
							TXNDC5	0.948547	0.988969	1.06248	0.958845	1.00314	1.03801	1.45649	1.13817	1.92824	1.15137	1.21409	1.17133	0.091799	0.060473	0.063135	0.24346	0.230217	0.204526	0.061381	0.063568	0.038555	0.20762	0.213997	0.087846			0.628425	0.891957	0.494455	0.777378									TXNDC5	0.91	1.07	1.02
							COL1A1	0.913559	0.897277	1.18916	1.1826	0.851486	0.965916	4.09194	4.34102	3.84409	5.52337	4.25688	5.79328	0.996891	0.92943	1.02934	1.23009	1.35471	1.66103	2.01384	2.49967	2.8267	2.11545	2.08464	1.15753			0.854058	1.01094	0.572016	0.627543									COl1A1	1.17	0.96	0.87
							Fibronectin	1.10789	1.03271	0.859402	1.00422	1.01785	0.977933	1.9876	1.42352	1.70862	1.28996	1.09423	1.33323	1.0504	1.03865	0.950771	1.07796	0.873706	0.982218	1.17543	1.09758	1.29061	0.799972	0.732202	0.91643			0.932501	1.21014	0.726258	0.825854									Fibronectin	1.01	1.03	0.96
							Elastin	1.03295	0.986727	0.980326	0.963209	0.950338	1.08645	3.15912	2.66475	4.46436	1.64096	1.33809	1.04426	1.06123	1.6178	1.21892	1.03701	1.21337	0.901611	1.33827	1.413	1.11257	0.898085	0.93136	0.657231			1.0841	1.30268	0.572898	0.567609									Periostin	0.75	1.03	1.22
							Periostin	0.852771	0.962736	1.18449	1.17501	0.644854	1.18013	1.5571	1.20496	1.34388	1.27412	1.3386	1.4846	0.719678	0.999857	0.700632	0.973499	1.11047	1.21539	0.71956	0.692108	0.647467	1.28877	1.28123	0.947518			1.01711	1.12464	0.547338	0.890195									aSMA	0.62	1.21	1.17
							aSMA	0.864752	0.98054	1.15471	0.499684	1.02134	1.47898	1.69494	1.81694	1.31287	1.44495	1.49087	1.12149	0.690002	0.580575	0.528081	1.19544	0.771081	0.989297	0.390586	0.414739	0.384507	0.629039	0.480542	0.361274			1.02328	1.07793	0.586118	0.757106
																																		0.87433	1.24627	0.685714	0.971282
							Fig. 5b	Relative mRNA expression																										1.04356	1.01535	0.460962	0.589644
								Scr ctrl						Scr + TGFb1						TXNDC5 KD ctrl						TXNDC5 KD + TGFb1								0.795887	1.04356	0.627543	0.817921
							TXNDC5	0.989731	1.08682	0.923452	1.12789	1.13181	0.706435	2.15862	1.75943	2.02807	2.40932	1.25147	1.00252	0.154975	0.160997	0.154975	0.140986	0.11216	0.096631	0.213915	0.126316	0.112665	0.100734	0.113332	0.121046			1.07352	1.20485	0.552626	0.572898
							COL1A1	1.11866	1.051	0.830337	0.80582	1.03063	1.16355	6.94883	6.32809	7.2943	4.09405	3.95459	5.04037	1.29843	1.41595	1.30294	0.91607	0.978423	1.02707	4.93062	2.43137	1.92088	3.00743	3.96832	1.89675			1.12112	1.37407	0.571135	0.647815
							FN	0.93154	0.9984	1.07006	1.12394	0.887957	0.91609	1.21646	1.25936	1.28215	1.5676	1.68012	1.49854	0.735955	0.775227	0.636261	0.477496	0.524335	0.482487	0.884351	0.791516	0.825128	1.23847	1.08942	1.03782			1.19075	1.21719	0.524422	0.629306
							ELN	1.58975	0.575863	0.834391	0.772637	0.065738	2.83404	94.2745	144.888	199.3	538.522	350.401	285.602	1.16376	1.23867	2.16414	0.472328	0.394436	1.68513	133.324	144.888	79.5503	67.0824	92.595	50.8389			1.03122	1.31326	0.720088	0.632831
							ACTA2	1.00407	1.03948	0.889372	1.12465	0.858253	1.38461	2.65895	2.03617	1.71815	2.21833	1.9446	2.09141	1.67697	1.21492	1.00755	0.604777	0.814775	0.867223	1.23188	1.1858	1.11795	0.719205	0.900922	0.773501			1.07	1.1978	0.650459	0.846126
							POSTN	1.13416	1.1701	0.695743	1.13761	0.162781	0.56292	88.134	78.3372	90.6118	356.066	426.381	452.257	1.09174	1.32558	1.24111	0.295453	0.235044	0.597082	48.2222	59.1631	51.6833	59.963	62.7264	57.3214			1.11759	1.48953	0.552626	0.856702
																																		0.901653	1.06471	0.586118	0.629306
																																		1.09908	0.857584	0.756225	0.56144
																																		0.928975	1.02593	0.641645	0.456555
																																		1.08498	1.30973	0.685714	0.776497
																																		0.941315	1.28594	0.698935	0.560558
																																		0.991553	1.01711	0.762394	0.670731
																																		1.02505	1.10437	0.553507	0.951891
																																		1.03122	1.31326	0.738597	0.829379
																																		1.13874	1.43312	0.679545	0.661917
[truncated: 17 more columns]

## Sheet: Fig. 6
Fig. 6a							Relative Protein Expression																										Fig. 6b							Relative Protein Expression
								Scr ctrl						Scr + TGFb1						TXNDC5 KD ctrl						TXNDC5 KD + TGFb1														Empty
							TGFBR1	1.1	1.05	0.85	0.731533	1.15631	1.11215	1.76	1.93	2.17	1.83746	1.92886	1.47937	1.18	0.99	0.8	0.71709	0.58401	0.679468	0.7	0.9	0.7	0.572765	0.505164	0.586156								TXNDC5	0.91	1.07	1.02	1.04	1.03	0.93	1.04892	0.998344	0.952741	1.00249
							TGFBR2	1.22	0.97	0.81	0.953836	1.0962	0.949963	0.58	0.36	0.56	0.581501	0.53119	0.486769	0.47	0.07	0.65	0.637602	0.32471	0.364718	0.85	1.25	0.44	0.412139	0.310735	0.191881								TGFBR1	0.94	0.66	1.4	0.09	1.38	1.53	0.05	0.27	0.26	0.42
																																							TGFBR2	0.96	1.38	0.66	1.44	1.12	0.44	0.86	1	1.1	1.01
[truncated: 35 more columns]

## Sheet: Fig. 7
Fig. 7a							Relative Protein Expression																				Fig. 7b							Relative Protein Expression
								Empty						TXNDC5 OE						TXNDC5 OE + LY364947															Empty				TXNDC5 OE				TXNDC5 OE + TGFBR1 KD
							TXNDC5	1.19	0.88	0.99	0.93	0.86	1.14	2.94	3.06	3.65	3.72	2.72	2.44	3.23	2.93	2.52	2.24	3.09	3.48									TXNDC5	0.924913	1.07509	0.949401	1.0506	3.61934	3.86365	2.61444	2.89347	3.7512	3.51468	2.99444	2.85604
							p-SMAD3	0.970482	1.04753	1.01572	0.966268	1.24	0.76	1.42691	1.66237	1.29521	1.43315	2.18	1.74	0.565826	0.305862	0.478141	0.443886	0.81	1.11									TGFBR1	0.840741	1.15926	1.02686	0.973138	1.23813	1.6163	1.87523	1.95856	0.282986	0.115463	0.257728	0.187571
							COL1A1	1.19	0.68	0.98	1.15	1.46	1	1.46	1.19	1.4	1.51	1.71	2.05	0.54	0.49	0.5	0.44	0.93	1.33									COL1A1	1.02206	0.977942	0.942794	1.05721	1.82024	2.52079	2.2754	2.84916	1.7335	1.41052	0.925318	1.58956
							Fibronectin	1.17	0.92	0.99	0.93	0.98	1.07	1.26	1.43	1.99	1.42	1.61	1.67	1.17	0.92	1.03	1.14	0.89	0.9									Periostin	1.18835	0.811653	0.894212	1.10579	1.46104	1.41863	1.39159	1.5204	1.04808	1.28866	0.87497	1.11471
							Periostin	1.24	0.71	1.19	0.81	1.08	0.92	1.14	1.56	1.66	1.19	1.32	1.48	0.72	0.76	0.59	0.81	1.03	1.04									aSMA	1.02491	0.975087	1.00465	0.995355	1.24612	1.04429	1.31829	1.39117	1.01471	1.04161	1.015	0.947035

## Sheet: Fig. 8
Fig. 8a								TGFBR1/b-actin Ratio (% of Initial Level)									Fig. 8b								TGFBR1/b-actin Ratio (% of Initial Level)															Fig. 8c							Relative Protein Expression
							time(h)	shScr				shTXNDC5												time(h)	empty							T5 OE															shScr	shTXNDC5	shTXNDC5 + MG132
							0	100	100	100	100	100	100	100	100									0	100	100.003	99.9974	107.238	92.7618	102.482	97.5182	100	104.091	95.9093	96.3189	103.681	80.1988	119.801									1.05847	0.515974	0.718899
							2	104.613	74.6867	106.331	117.897	66.1887	64.8222	79.9296	82.1966									2	88.3556	80.7289	68.8512	75.4761	33.5845	67.8456	107.013	98.8478	72.2056	75.4327	108.646	99.3726	161.22	129.178									1.09685	0.361605	0.551882
							4	62.1768	63.7546	108.775	69.1306	41.5841	34.1672	48.5622	62.4703									4	61.9945	47.7013	44.2094	53.7038	58.772	82.9691	54.5307	84.8006	59.2299	43.4366	81.1222	101.139	93.9584	77.3839									0.844679	0.377208	0.618585
																																															0.992386	0.486768	0.48912
																																															1.00761	0.470354	0.666538
																																															1.15813	0.312349	1.00966
																																															0.841874	0.614323	0.605448

## Sheet: Fig. 9
Fig. 9a								Relative protein expression																																					Fig. 9b	Relative TXNDC5 mRNA expression
								Ctrl												TGFb1												TGFb1 + 4-PBA														Ctrl	Tgfb1	Tgfb1+4PBA2mM	Tunica 1
							BiP	1.00774	0.920991	1.07127	0.913261	1.03713	1.04961	1.03664	1.06854	0.894822				2.02745	1.67399	1.55973	2.59801	2.29864	2.50889	2.14245	2.01589	2.20699				0.441744	0.412083	0.519294	0.824769	0.580137	0.550632	0.93266	0.924786	0.710821						1.0194	1.66754	1.57213	1.55107
							ATF6a (P)	1.01498	0.999007	0.98601	1.12452	1.00522	0.870257	1.07317	0.935943	0.990885				0.892907	0.88451	0.736153	0.762137	0.879714	0.901311	1.06218	1.34552	1.14668				0.43483	0.601256	0.821244	0.818022	0.752352	0.613083	1.02981	1.53634	1.07878						1.01236	1.61074	1.26814	2.27367
							ATF6a (N)	1.01107	0.875296	1.11363	0.640583	1.11079	1.24863	1.15139	1.06206	0.786548	0.867904	0.94516	1.18694	1.37099	1.07074	1.14981	1.78679	1.46641	2.04159	1.00177	1.33875	1.60052	1.25026	1.34309	1.14658	0.493116	0.713793	1.08985	1.41496	1.21024	1.01915	1.06527	0.847802	0.348703	0.763725	0.795487	1.13119			0.909231	1.79343	1.32659	2.46347
																																														1.05901	1.98935	1.88857	2.25655
																																														0.921654	2.23814	1.57713	2.35124
																																														0.899564	2.68012	1.78052
																																														1.17878
[truncated: 50 more columns]

## Sheet: Fig. 10
Fig. 10c	Picrosirius red													Fig. 10d	Second Harmonic Generation										Fig. 10e	Hydroxyproline														Fig. 10f	Resistance
	Day	Col1a2-cre BLM					Txndc5cKO BLM								Day	Col1a2-cre BLM			Txndc5cKO BLM							Day	Col1a2-cre BLM					Txndc5cKO BLM									Day	Col1a2-cre BLM						Txndc5cKO BLM
	0	0.97	0.53	0.76			0.81	1.2	0.54						0	5.99709	1.86583	0.658761	2.73474	3.74731	3.13238					0	10.055	16.339	14.56			12.168	15.484	13.207							0	0.92625	0.673343	0.84701	0.86748	0.953445		0.793613	0.756747
	7	14.58	10.31	15.04			4.77	22.82	16.99						7	8.41517	4.05215	8.60588	6.00358	5.26931	5.63271					7	17.446	20.889	26.279	21.433		18.631	24.217	24.418							7	1.43713	0.874	1.42775				1.39233	1.25322
	21	32.53	82.71	19.13	53.06	73.36	16.67	21.97	6.05	6.29	17.1	3.91			21	30.0832	27.8211	26.5262	7.90379	8.53923	8.72005	8.58336	6.8631			21	28.04	56.663	25.569	42.749	42.366	29.984	13.374	27.308	15.7	22.179	24.153	28.052			21	1.14737	1.62973	0.886916	1.01279	1.03893	1.78967	0.957623	1.31513
																																									Compliance
																																									Day	Col1a2-cre BLM						Txndc5cKO BLM
																																									0	0.040043	0.036549	0.0348678	0.027176	0.026822		0.032448	0.033366
																																									7	0.015728	0.017506	0.012119				0.01757	0.016923
																																									21	0.0200313	0.0105286	0.0210562	0.021789	0.016794	0.010037	0.027711	0.0132755
																																									Elastance
																																									Day	Col1a2-cre BLM						Txndc5cKO BLM
																																									0	24.9773	27.3643	28.9795	37.0567	37.2977		30.827	29.9757
																																									7	63.5813	57.4883	82.556				56.946	63.8542
																																									21	49.922	98.6305	47.5166	45.896	59.5477	99.644	36.1127	75.4493
[truncated: 24 more columns]

[truncated: 13 more sheets: Supplementary Fig. 1, Supplementary Fig. 2, Supplementary Fig. 3, Supplementary Fig. 4, Supplementary Fig. 5, Supplementary Fig. 6, Supplementary Fig. 7, Supplementary Fig. 8, Supplementary Fig. 9, Supplementary Fig. 10, Supplementary Fig. 12, Supplementary Fig. 13, Supplementary Fig. 14]
